# Supplementary material for: Cysteamine Suppresses Cancer Cell Invasion and Migration in Glioblastoma through Inhibition of Matrix Metalloproteinase Activity
Source: Cancers (Basel). 2024 May 27;16(11):2029. doi: 10.3390/cancers16112029 (PMC11171184; doi:10.3390/cancers16112029)
Supplement: Supplementary file 1 [file cancers-16-02029-s001.zip]

Archive with 2 entries (2 files):
- cancers-2981421-File S1.pdf
- cancers-2981421-File S2.pptx
